# Supplementary material for: Gut Microbiota and Phytoestrogen-Associated Infertility in Southern White Rhinoceros
Source: mBio. 2019 Apr 9;10(2):e00311-19. doi: 10.1128/mBio.00311-19 (PMC6456749; doi:10.1128/mBio.00311-19)
Supplement: TABLE S7 [file mBio.00311-19-st007.csv]

	Otu0002	Otu0003	Otu0001	Otu0004	Otu0005	Otu0007	Otu0010	Otu0011	Otu0009	Otu0008	Otu0012	Otu0016	Otu0006	Otu0020	Otu0017	Otu0030	Otu0018	Otu0021	Otu0026	Otu0033	Otu0027	Otu0022	Otu0025	Otu0023	Otu0019	Otu0036	Otu0039	Otu0024	Otu0038	Otu0042	Otu0031	Otu0034	Otu0040	Otu0028	Otu0015	Otu0032	Otu0050	Otu0052	Otu0063	Otu0035	Otu0029	Otu0041	Otu0044	Otu0089	Otu0013	Otu0043	Otu0045	Otu0047	Otu0046
SDGF349_1	989	3	10	664	0	238	10	16	112	0	9	0	0	23	11	0	78	16	20	1	102	55	104	27	100	0	172	181	0	0	8	0	9	106	0	40	14	26	18	0	48	42	21	104	93	28	67	10	16
SDGF349_2	350	20	8	223	1	771	13	16	265	0	29	0	0	6	107	0	339	12	53	0	279	239	70	14	117	0	3	175	0	1	6	0	8	56	0	11	0	4	41	0	10	44	56	24	0	39	111	6	16
SDGF349_3	522	5	4	869	0	713	6	80	286	0	12	0	0	24	2	0	278	7	113	0	115	116	240	1	24	0	4	81	0	0	8	0	17	3	0	10	3	9	19	0	6	86	15	46	21	66	127	14	4
SDGF349_4	671	0	5	362	0	563	2	79	147	0	2	0	1	22	8	0	184	20	62	1	160	115	116	21	4	0	24	330	0	0	18	0	7	0	0	24	26	20	90	0	9	59	33	160	0	32	66	13	32
SDGF349_5	432	1	4	679	0	686	0	308	160	0	2	0	0	12	1	0	21	3	10	0	92	134	495	2	138	0	6	105	0	0	5	0	16	6	0	7	18	19	8	0	7	25	18	77	0	48	76	3	4
SDGF349_6	390	5	20	450	2	570	7	61	170	0	29	0	0	21	1	0	252	18	14	1	163	127	158	37	33	0	9	293	0	1	11	0	26	38	0	22	11	51	37	0	13	56	73	1	0	71	68	7	7
SDGF349_7	878	15	31	747	1	524	0	24	217	0	24	0	0	126	6	0	19	17	30	0	107	116	88	27	6	0	37	264	0	0	40	1	17	3	0	17	69	18	35	0	19	69	31	11	0	107	68	16	51
SDGF349_8	490	0	55	145	1	424	4	5	94	0	41	0	0	22	16	0	40	11	31	0	119	41	115	17	145	0	148	191	0	0	24	0	10	111	0	52	83	17	40	0	24	38	48	2	1	61	49	10	10
SDGF372_1	39	6	251	34	16	143	73	100	37	0	17	0	0	20	13	0	1	57	47	0	542	17	21	29	57	0	26	26	0	1	10	0	39	250	0	37	2	1	101	376	27	29	65	15	0	53	38	47	23
SDGF372_2	258	87	10	69	1	321	24	38	11	0	25	0	0	19	8	0	1	9	39	0	254	20	8	11	28	0	138	300	0	0	43	0	2	62	0	30	0	1	280	80	60	25	35	2	1388	46	22	54	31
SDGF372_3	620	9	12	97	0	346	12	12	30	4	37	0	0	25	27	0	0	6	6	1	1	81	53	26	400	0	4	164	0	0	43	0	7	38	0	32	0	2	137	184	41	135	56	97	0	66	55	76	48
SDGF372_4	380	24	297	90	0	131	29	49	72	0	143	0	0	6	31	0	3	46	16	0	476	31	45	5	224	0	6	23	0	0	254	0	3	114	0	111	7	0	7	182	17	95	84	2	22	55	37	22	78
SDGF372_5	288	6	87	142	1	295	8	25	39	0	5	0	0	17	8	0	0	19	14	0	60	26	46	4	74	0	93	84	0	0	112	0	4	32	0	31	0	0	18	485	5	124	11	4	1839	55	99	61	9
SDGF372_6	208	174	46	55	12	155	47	124	23	0	96	0	0	162	36	0	0	113	26	1	69	24	30	17	36	0	165	532	0	0	142	0	11	144	0	17	104	0	121	146	56	22	43	11	0	60	15	85	27
SDGF372_7	42	173	16	27	28	69	68	78	31	0	14	0	0	89	47	0	1	46	108	1	45	11	13	3	507	0	166	49	0	0	27	0	5	164	0	14	75	0	12	870	33	32	34	6	0	48	24	78	21
SDGF372_8	337	82	50	65	110	120	51	71	12	1	28	0	0	48	39	0	0	21	30	0	88	26	22	27	119	0	131	56	0	0	36	0	5	418	0	20	21	0	137	48	34	30	34	107	0	77	22	113	26
SDSF1237_1	985	149	52	157	42	70	16	2	104	95	1	16	0	21	17	0	109	16	11	1	0	34	27	59	5	20	0	0	0	1	284	1	38	49	1	16	2	1	0	0	18	5	5	0	0	9	39	1	1
SDSF1237_2	566	134	306	673	10	184	146	41	125	117	133	34	36	19	241	158	41	43	24	28	0	67	17	109	66	55	0	1	0	0	244	0	65	14	0	13	0	0	1	0	189	47	6	3	7	30	33	32	2
SDSF1237_3	1113	703	170	431	173	38	324	61	214	32	48	136	6	21	111	14	14	166	112	9	0	32	52	30	23	79	0	3	0	0	218	0	190	30	0	40	9	1	0	0	12	13	13	1	1	21	54	9	3
SDSF1237_4	814	489	461	497	76	32	149	159	160	332	17	118	14	60	36	17	84	69	104	22	0	40	38	50	39	58	0	6	0	0	93	1	112	8	1	30	0	16	0	0	481	13	6	5	10	9	5	17	3
SDSF1237_6	309	1305	1081	106	342	27	41	74	45	37	92	79	243	43	45	56	3	59	32	26	0	61	12	59	12	44	52	0	260	18	1	0	9	75	1	49	72	9	0	1	26	30	9	3	0	26	6	21	54
SDSF1237_7	160	649	455	281	407	121	67	53	43	147	25	65	269	112	199	135	15	113	40	17	5	69	8	65	110	38	10	2	0	27	5	121	16	65	6	34	49	3	0	0	46	31	11	11	0	22	23	23	27
SDSF1237_8	126	155	370	152	131	14	36	20	11	480	42	21	1460	75	65	3	55	36	9	41	0	25	4	29	104	14	0	0	88	21	1	423	20	5	10	13	0	33	0	0	8	46	36	9	0	34	9	52	30
SDSF1394_1	1257	64	313	269	75	41	42	17	33	0	12	21	0	78	55	0	23	9	89	12	0	107	55	104	38	42	0	0	0	0	177	0	98	22	0	39	0	159	0	0	13	35	7	1	4	25	51	13	4
SDSF1394_2	480	176	1667	27	183	22	31	73	38	449	3	57	21	68	94	15	19	64	53	24	0	10	5	56	12	68	12	0	0	19	0	154	25	9	46	24	1	3	0	0	24	5	17	13	1	51	10	9	45
SDSF1394_3	1079	168	1235	49	17	54	32	32	48	1	30	35	0	3	3	0	3	5	68	0	2	139	11	94	80	0	0	0	0	0	48	1	49	11	0	15	0	9	82	0	17	13	17	0	98	22	43	3	1
SDSF1394_4	95	317	398	47	245	84	9	7	78	2	55	88	1	3	4	1	137	1	20	0	2	364	24	348	27	0	0	0	2	0	414	0	86	0	1	205	0	100	17	0	27	15	178	0	22	110	39	4	0
SDSF1394_6	366	1123	368	89	137	91	64	64	54	163	192	30	742	99	22	177	18	71	76	79	2	22	19	45	34	45	41	0	1	213	3	12	34	14	9	39	2	2	1	0	79	56	7	0	1	11	16	14	11
SDSF1394_7	269	894	386	328	458	49	58	141	85	44	121	67	101	162	142	134	79	32	38	6	0	28	21	29	19	18	219	0	12	52	3	120	35	40	1	43	0	1	0	0	119	30	11	2	0	17	13	66	39
SDSF1394_8	262	841	487	385	425	90	82	74	59	100	32	71	142	104	43	1	15	55	135	34	2	41	10	67	50	26	23	0	0	72	2	21	41	9	0	25	246	4	0	0	31	48	11	9	0	26	32	12	14
SDSF151_1	663	951	702	92	134	23	122	79	198	76	78	154	5	67	94	19	14	97	95	8	0	16	50	61	5	119	2	2	0	27	13	24	76	24	45	48	2	2	0	0	178	4	42	2	1	10	29	24	25
SDSF151_2	667	1005	1044	160	96	29	138	43	127	10	71	75	22	89	74	23	20	50	23	5	1	31	42	76	3	58	72	24	0	154	0	215	40	55	101	95	0	0	0	0	19	12	19	3	0	9	13	17	35
SDSF151_3	453	363	514	68	330	26	144	91	225	1	290	134	104	42	225	22	28	76	130	3	0	14	112	44	4	62	110	0	0	60	0	314	84	29	49	87	0	1	0	0	45	0	45	0	0	8	15	20	34
SDSF151_4	332	798	408	64	72	33	199	154	169	1	89	264	16	32	155	56	114	172	112	0	1	17	76	72	9	85	5	7	0	64	3	27	161	42	148	43	1	0	0	0	356	9	23	2	0	14	16	20	9
SDSF151_5	1138	244	560	96	144	63	145	144	272	0	535	173	5	23	123	6	95	63	84	1	2	6	136	3	12	17	13	22	0	33	3	162	164	26	6	48	0	0	0	0	11	10	12	0	0	6	16	16	8
SDSF151_6	367	210	757	114	52	50	48	73	222	1	88	126	410	63	23	21	237	56	31	0	0	36	126	52	16	1	17	18	0	216	4	8	98	10	1	56	0	0	0	0	8	17	15	1	0	8	14	57	9
SDSF151_8	227	787	598	152	181	44	65	103	33	133	336	31	836	94	16	5	33	81	34	31	5	71	9	42	20	40	5	0	144	7	3	17	12	50	0	69	35	25	0	0	9	24	10	6	0	33	24	12	43
SDSF1594_1	348	733	1784	71	403	30	144	63	54	215	18	114	94	43	78	73	5	65	21	115	0	12	26	50	15	23	3	0	0	116	3	6	24	19	86	32	4	49	0	0	28	10	28	1	0	7	23	25	16
SDSF1594_2	514	338	953	70	135	95	105	60	65	317	100	74	36	74	65	111	3	50	22	187	0	16	20	30	22	54	4	0	0	142	11	7	11	15	41	63	6	108	0	0	36	23	31	16	0	55	15	30	9
SDSF1594_3	340	785	855	171	160	82	170	97	56	328	22	54	191	23	34	32	2	54	44	146	1	33	27	57	16	70	11	0	1	71	17	1	46	13	27	78	0	30	0	0	20	26	63	0	0	27	15	38	37
SDSF1594_4	537	874	1454	99	108	96	163	212	84	354	50	17	17	31	188	7	18	50	55	107	0	18	24	19	11	12	4	0	0	39	63	6	48	12	3	82	2	16	0	0	13	6	106	2	1	24	11	14	30
SDSF1594_6	427	965	1020	103	211	34	70	63	40	128	95	57	176	23	57	85	41	51	43	152	1	33	12	124	27	68	11	0	43	71	2	80	19	68	36	40	53	12	1	0	24	14	16	3	0	23	18	9	39
SDSF1594_7	354	527	1127	298	312	39	106	62	51	240	64	21	1078	39	30	70	24	129	8	266	2	20	14	36	6	45	10	0	79	11	1	10	39	20	19	25	14	29	1	0	3	36	32	1	0	9	13	8	14
SDSF1594_8	237	506	334	356	173	149	246	54	31	696	19	120	302	51	115	4	38	63	52	49	1	34	24	48	21	16	1	2	35	2	23	21	11	11	11	29	65	3	0	0	12	46	65	4	1	26	22	33	35
SDSF1613_1	738	871	1239	186	72	40	138	29	68	91	16	24	63	14	199	99	6	62	53	4	4	24	25	33	15	79	77	0	194	10	1	0	7	64	66	44	0	21	0	0	26	11	61	1	0	26	14	8	75
SDSF1613_2	1097	677	349	279	249	122	109	92	60	314	29	88	49	48	45	7	8	28	34	21	4	46	17	34	11	58	98	0	211	15	13	0	19	48	39	60	0	3	0	0	32	24	22	0	156	39	20	17	48
SDSF1613_3	849	874	668	108	177	105	82	55	52	92	72	68	196	55	81	21	6	53	15	12	0	34	15	29	10	92	65	0	46	17	0	0	8	65	248	56	0	20	0	0	15	30	69	2	0	30	27	42	109
SDSF1613_4	1204	824	1182	63	23	41	97	93	95	70	72	59	18	25	29	58	7	39	37	26	0	27	25	27	6	41	7	0	192	14	90	0	18	26	29	36	2	110	0	0	28	15	26	1	0	20	18	28	66
SDSF1613_5	155	1103	833	60	370	32	62	98	39	51	29	54	337	43	35	82	9	41	23	20	8	52	17	71	26	77	57	0	77	15	3	5	10	73	2	36	11	35	0	0	25	20	0	3	0	26	16	19	104
SDSF1613_8	146	901	304	173	839	87	72	107	46	63	206	96	485	132	34	0	69	17	64	19	2	33	12	35	48	47	7	0	1	17	7	35	27	19	0	30	185	1	0	0	53	83	6	2	0	20	14	24	18
SDSF819_1	512	572	1206	66	34	25	104	106	70	137	87	97	10	83	21	137	22	142	38	65	0	18	13	212	18	125	1	0	355	71	4	1	9	10	11	41	0	72	0	0	43	10	17	9	0	7	36	28	43
SDSF819_2	233	475	795	77	20	59	190	84	56	285	18	92	4	110	20	114	26	113	40	229	0	28	37	56	8	160	33	0	212	137	5	8	37	16	60	41	1	48	0	0	38	25	24	3	0	35	39	7	49
SDSF819_3	101	1025	1585	33	341	8	144	59	58	46	32	59	22	34	23	185	18	103	38	74	0	8	11	95	7	143	2	0	125	45	2	152	6	14	151	16	5	124	0	0	54	12	18	4	1	10	15	13	22
SDSF819_4	597	291	1117	13	122	24	112	92	77	95	91	93	41	55	34	174	58	94	59	92	1	20	14	36	15	90	0	0	11	34	2	3	42	39	715	94	0	41	0	0	11	43	57	1	0	27	17	9	27
SDSF819_5	335	917	738	30	130	34	103	44	50	92	106	77	264	46	55	182	56	40	25	124	1	47	11	63	20	82	0	0	0	31	7	62	21	14	653	56	1	21	0	1	15	31	19	3	0	38	6	19	34
SDSF819_6	145	888	1105	37	355	21	115	42	20	60	85	129	111	71	54	213	58	34	80	124	0	18	4	85	20	26	8	0	18	53	1	52	6	3	387	55	14	100	0	0	15	8	20	5	0	8	10	16	28
SDSF819_7	101	549	904	402	234	39	45	33	71	211	115	88	204	47	2	68	171	35	11	220	1	55	8	91	14	41	4	0	64	3	1	305	12	16	423	45	44	42	0	0	7	32	20	2	0	29	8	13	32
SDSF819_8	189	841	561	554	599	85	74	150	69	67	99	101	624	77	24	0	70	14	77	15	0	46	14	19	30	27	3	0	1	28	4	18	41	7	0	28	174	1	0	0	45	54	11	8	0	28	22	14	11
[truncated: 79 more columns]
